# Supplementary material for: From gut to liver: unveiling the differences of intestinal microbiota in NAFL and NASH patients
Source: Front Microbiol. 2024 Apr 4;15:1366744. doi: 10.3389/fmicb.2024.1366744 (PMC11024258; doi:10.3389/fmicb.2024.1366744)
Supplement: Supplementary file 1 [file Table_1.XLSX]

## Sheet: Sheet1
Variables	control	NAFL	NASH	FDR*
(mean, SD)	N=65	N=64	N=53	(NASH vs NAFL)
Age, years	37.03(9.19)	37.83(9.29)	34.79(8.32)	0.070076
Female sex, n (%)	35(0.54)	31(0.48)	5(0.09)	0
Smoking, n (%)
Current smoker	26(0.4)	25(0.39)	9(0.17)	0
Ex-smoker	2(0.03)	2(0.03)	6(0.11)	0
Non-smoker	37(0.57)	37(0.58)	38(0.72)	0
BMI, kg/m2	22.76(2.84)	29.26(3.60)	29.44(4.56)	0.792146
WC, cm	76.46(12.57)	89.81(10.83)	98.11(7.70)	3.7e-05
CAP, dB/m	213.25(18.84)	304.64(35.16)	325.38(35.84)	0.000342
E, kPa	4.31(1.22)	5.12(1.35)	9.25(11.87)	0.000757
ALT, U/L	16.46(7.00)	22.10(7.23)	76.17(34.50)	0
AST, U/L	20.96(8.49)	19.18(3.89)	40.22(15.45)	0
GGT, U/L	17.94(17.00)	27.48(17.49)	71.45(47.93)	0
ALP, U/L	54.75(14.00)	62.10(16.68)	73.34(14.43)	9.1e-05
TBIL, umol/L	15.58(5.88)	15.01(8.71)	16.39(5.13)	0.278399
DBIL, umol/L	3.49(1.84)	3.16(1.82)	3.57(1.64)	0.21574
IBIL, umol/L	12.09(4.72)	12.03(7.22)	12.82(3.74)	0.441257
ALB, g/L	47.93(2.39)	48.87(2.30)	50.43(3.81)	0.003631
PLT, %	258.31(53.98)	284.52(66.26)	273.00(139.86)	0.496058
AFP, mg/L	2.83(1.78)	3.23(1.90)	1.68(1.68)	6e-06
CR, mmol/L	68.57(15.43)	66.59(14.25)	78.92(12.10)	5e-06
UA, umol/L	325.32(84.63)	382.16(80.30)	453.94(83.03)	6e-06
eGFR	106.91(13.25)	102.24(22.07)	101.88(16.32)	0.91268
TG, mmol/L	1.11(0.54)	1.77(1.73)	2.04(0.77)	0.019299
TC, mmol/L	4.35(0.76)	4.72(0.99)	5.05(0.91)	0.047391
LDL, mmol/L	6.73(32.17)	3.09(0.95)	3.28(1.01)	0.300345
FBG, mmol/L	4.42(0.87)	5.15(0.56)	5.18(0.63)	0.818905
HBAlc, %	5.62(0.31)	5.70(0.33)	5.76(0.32)	0.314147
FBC, nmol/L	1.52(0.63)	2.36(0.98)	2.91(1.41)	0.004465
FBI, pmol/L	46.85(27.25)	86.17(44.70)	116.34(91.35)	0.005862
SF, umol/L	18.31(6.98)	18.28(6.30)	20.51(6.10)	0.054905
FER, nmol/L	123.58(113.66)	145.72(117.95)	328.30(211.70)	0
CER, g/L	0.14(0.03)	0.17(0.04)	0.16(0.04)	0.144514
AST/ALT	1.37(0.43)	0.93(0.24)	0.57(0.21)	0
SAF score	-	1.52(0.31)	4.81(0.74)	0
HOMA-IR	1.37(0.91)	2.75(1.48)	3.72(2.84)	0
TyG	7.40(0.39)	7.52(0.64)	7.65(0.32)	0.0199421
